# Supplementary material for: Role of glycogen metabolism in Clostridioides difficile virulence
Source: mSphere. 2024 Aug 27;9(9):e00310-24. doi: 10.1128/msphere.00310-24 (PMC11423593; doi:10.1128/msphere.00310-24)
Supplement: Table S2 — TEM image analysis. [file msphere.00310-24-s0003.xlsx]

## Sheet: Core-cortex
Supplementary Table 2: TEM Image analysis of the spores
		JIR8094:: glgC samples															JIR8094 samples
						pixels
					200nm	180
Folder:	glgc samples		60000x								nm					Folder:	JIR WT
Name image:	glgc135835-adj c				Total Diameter	area	mean	min	max	angle	length					Name image:	WT JIR135854					Total Diameter	area	mean	min	max	angle	length
					1	330.577	3177.28	2370.51	4499.6	-58.562	797.869											1	384.201	2051.19	1386.58	2976	-58.25	921.677
		Whole spore		spore core	2	374.128	3245.92	2369.75	4710.57	-106.79	903.094							Whole spore		spore core		2	459.201	1842.34	1434.73	2828	0.769	1101.56
					3	333.663	3271.4	2435.82	4518.06	9.143	805.261											3	498.785	1805.04	1441.09	2885.32	-122.113	1196.87
					Core Diameter	area	mean	min	max	angle	length											Core Diameter	area	mean	min	max	angle	length
					1	81.59	14338.7	4226.39	30806.7	41.722	325.367											5	721475	177836	81721	250372	-52467	460.366
					2	95.283	16714	1610.89	28417.4	-74.506	379.963											6	711692	170574	97586	221794	-115065	453.98
					3	94.278	17561.9	1066.64	36260.6	-18.906	375.909		r(core)									7	824193	153965	98413	221790	10442			r(core)
											360.413		180.207									Mean						457.173		228.587
																1. Ex Max		2. Ex Max		3. Ex max
					1. Ex Max																	1. Ex Max		area	mean	min	max	angle	length
						area	area	mean	min	max	angle	length
					From IM to HP	1	61.805	17610.5	890.222	36234.7	105.393	246.427										From IM to HP	1	71.007	2161.94	1463.38	2899.19	-66.636	170.207
					From IM to Ex	2	46.794	12704.7	899.475	33166.6	105.242	186.375										From IM to Ex	2	46.701	1870.94	1458.63	2513.81	-64.918	111.561
					From IM to OC	3	44.784	12013.1	889.805	28235	104.944	178.333										From IM to OC	3	41.146	1792.54	1461.81	2343.62	-66.099	98.214
					From IM to IC	4	38.503	10932.9	867.706	28278.7	104.82	153.342										From IM to IC	4	32.465	1681.99	1484.49	2079.89	-64.331	77.433
					From IM to Cx	5	25.312	5064.41	877.258	24264.9	105.642	100.85					1. Ex min		2. Ex Min		3. Ex Min	From IM to Cx	5	26.91	1610.18	1459.28	1984.75	-66.019	64.073
					From IM to GCW	6	0.691	2845.77	1679.5	4166.55	93.013	2.384	r(cortex)	cortex thickness								From IM to GCW	6	3.819	1580.62	1530.68	1623.92	-74.982	8.844	r(cortex)
													278.067	97.8607																283.759
					2. Ex Max																	2. Ex Max		area	mean	min	max	angle	length
							area	mean	min	max	angle	length
					From IM to HP	1	56.529	34784.2	3117.52	63728.1	41.618	225.278										From IM to HP	1	68.056	2340.85	1716.32	2975.76	-65.993	162.836
					From IM to Ex	2	44.784	27736.5	3488.18	58547	41.811	178.377	r(core)/r (cortex)									From IM to Ex	2	44.097	2113.37	1704.25	2753.86	-65.612	105.451	r(core)/r (cortex)
					From IM to OC	3	39.508	25156.2	3285.79	54629	42.743	157.489	0.648068									From IM to OC	3	40.972	2076.73	1708.83	2678.12	-66.769	97.714	0.805567
					From IM to IC	4	34.232	21265.2	3352.78	51482.1	41.944	136.295										From IM to IC	4	31.25	1964.03	1719.34	2270.45	-69.538	74.492
					From IM to Cx	5	24.998	12842.6	3022.02	42451	42.958	99.481										From IM to Cx	5	19.271	1837.77	1700.78	2069.25	-67.762	45.69
					From IM to GCW	6	1.256	6996.67	5363.26	8683.89	53.427	4.837	r(cortex) / r (core)									From IM to GCW	6	3.125	1841.61	1795.06	1914.54	-59.621	7.003	r(cortex) / r (core)
													1.54305																	1.24136
					3. Ex Max																	3. Ex Max		area	mean	min	max	angle	length
							area	mean	min	max	angle	length
					From IM to HP	1	56.592	34579	8970.87	60931.1	-53.404	225.535										From IM to HP	1	63.194	2012.08	1394.79	2822.37	113.385	151.167
					From IM to Ex	2	48.05	31798.7	8885.18	60439.2	-52.823	191.401										From IM to Ex	2	55.382	1907.77	1392.99	2737.59	113.459	132.402
					From IM to OC	3	42.397	28779.6	8957.68	52382.3	-53.139	168.993										From IM to OC	3	52.951	1875.68	1398.16	2580.17	113.322	126.82
					From IM to IC	4	33.603	23519.6	9111.47	48771	-53.913	133.818										From IM to IC	4	40.278	1755.8	1413	2150.5	112.286	96.139
					From IM to Cx	5	23.428	15983.3	9821.65	31214.5	-56.844	93.251										From IM to Cx	5	23.438	1566.37	1407.61	2019.3	112.636	55.753
					From IM to GCW	6	1.633	18627.4	15161.2	22183.6	-61.39	6.281										From IM to GCW	6	2.951	1485.63	1439.83	1517.31	102.724	6.621
Folder:	glgc samples																Folder:	JIR WT
Name image:	glgc135852-adj c				Total Diameter	area	mean	min	max	angle	length						Name image:	WT JIR135856				Total Diameter	area	mean	min	max	angle	length
					1	375.521	19314.6	342.128	57970.2	122.191	901.003											1	324.971	2144.93	1611.83	3019.89	-51.95	784.287
		Whole spore		spore core	2	448.958	18712.1	2859.98	51279.4	48.215	1077.09											2	443.875	2189.42	1624.34	3054	-112.221	1071.2
					3	456.771	17183.8	1802.91	44690.9	-5.236	1095.82											3	467.381	2071.44	0	5152.1	16.119	1127.94
					Core Diameter	area	mean	min	max	angle	length											Core Diameter	area	mean	min	max	angle	length
					1	140.972	8456.55	409.603	17732.2	118.485	337.883											1	161.456	1858.19	1630.58	2153.19	-51.74	389.317
					2	215.799	12064.2	2148.54	24444	49.279												2	194.399	1887.47	1659.12	2218.79	-112.76	468.963
					3	216.146	11667.1	2457.08	26108.8	-5.211			r(core)									3	214.817	1865.31	1592.44	2296.16	18.305			r(core)
											337.883		168.941															429.14		214.57
1. Ex Max		2. Ex Max		3. Ex max
					1. Ex Max																	1. Ex Max		area	mean	min	max	angle	length
							area	mean	min	max	angle	length
					From IM to HP	1	117.535	29888.7	7726.08	58672.1	116.906	281.75										From IM to HP	1	74.122	2420.45	1722.77	3029.14	-46.975	178.481
					From IM to Ex	2	93.229	24334.5	7755.34	48580	116.302	223.33										From IM to Ex	2	62.112	2311.8	1731.24	2877.5	-48.373	149.344
					From IM to OC	3	84.549	22789.1	7704.61	47330.1	116.433	202.644										From IM to OC	3	58.68	2284.48	1730.78	2684.69	-48.206	141.398
					From IM to IC	4	70.66	20916.8	7472.56	51980.9	117.354	169.119										From IM to IC	4	51.817	2252.03	1730.52	2678.4	-48.232	124.68
					From IM to Cx	5	48.09	12693.5	7972.9	19719.5	115.218	114.91										From IM to Cx	5	46.326	2220.1	1730.19	2670.44	-48.163	111.471
					From IM to GCW	6	2.257	10317.1	8141.93	13174	124.38	4.796	r(cortex)	cortex thickness								From IM to GCW	6	3.088	1773.03	1702.23	1831	-59.621	6.962	r(cortex)
													285.724	116.783																318.665
					2. Ex Max																	2. Ex Max		area	mean	min	max	angle	length
							area	mean	min	max	angle	length
					From IM to HP	1	117.535	29888.7	7726.08	58672.1	116.906	281.75										From IM to HP	1	54.047	2172.83	1812.77	2942.29	-48.094	130.237
					From IM to Ex	2	93.229	24334.5	7755.34	48580	116.302	223.33	r(core)/r (cortex)									From IM to Ex	2	51.302	2135.22	1806.55	2806.5	-48.263	123.51	r(core)/r (cortex)
					From IM to OC	3	84.549	22789.1	7704.61	47330.1	116.433	202.644	0.591274									From IM to OC	3	49.586	2117.66	1822.21	2694.61	-48.805	119.179	0.67334
					From IM to IC	4	70.66	20916.8	7472.56	51980.9	117.354	169.119										From IM to IC	4	42.552	2043.66	1822.92	2577.22	-48.934	102.463
					From IM to Cx	5	48.09	12693.5	7972.9	19719.5	115.218	114.91										From IM to Cx	5	41.179	2026.1	1826.57	2553.33	-49.074	98.957
					From IM to GCW	6	2.257	10317.1	8141.93	13174	124.38	4.796	r(cortex) / r (core)									From IM to GCW	6	2.574	1952.79	1882	2022.69	-27.474	5.836	r(cortex) / r (core)
													1.69126																	1.48513
					3. Ex Max																	3. Ex Max		area	mean	min	max	angle	length
							area	mean	min	max	angle	length
					From IM to HP	1	119.271	23228.3	756	57338.2	-60.97	285.922										From IM to HP	1	68.803	2274.03	1771.36	3029	-49.865	165.792
					From IM to Ex	2	101.91	18895.1	749.455	53219.4	-62.276	244.061										From IM to Ex	2	58.508	2161.31	1787.26	2921.38	-50.722	141.001
					From IM to OC	3	87.326	16645.2	795.125	40602.9	-59.448	209.019										From IM to OC	3	54.562	2111.11	1787.99	2850.34	-50.761	131.296
					From IM to IC	4	67.882	12902.4	673.157	42609.6	-61.102	162.529										From IM to IC	4	46.669	2048.39	1780.06	2650.36	-52.644	112.299
					From IM to Cx	5	50.347	5920.61	752.389	28808.1	-61.619	120.529										From IM to Cx	5	42.38	1995.27	1782.25	2664.25	-53.433	101.858
					From IM to GCW	6	5.035	1430.43	618.952	2314.48	-58.325	11.506										From IM to GCW	6	2.917	1862.37	1807.58	1919.24	-69.228	6.424
Folder:	glgc samples																Folder:	JIR WT
Name image:	glgc135850-adj c				Total Diameter	area	mean	min	max	angle	length						Name image:	WT JIR135857				Total Diameter	area	mean	min	max	angle	length
					1	296.604	114.731	45.865	216.805	26.318	712.104											1	373.269	2055.16	413.305	2912.91	-94.704	897.41
		Whole spore		spore core	2	344.421	115.27	45.22	230.157	-24.63	826.955								Whole spore		spore core	2	353.387	2218.75	234.36	3078.89	-22.348	849.682
					3	393.45	113.385	41.952	244.71	93.713	944.751											3	323.131	2191.82	86.737	3144.1	30.622	776.713
					Core Diameter	area	mean	min	max	angle	length											Core Diameter	area	mean	min	max	angle	length
					1	142.238	116.34	57	198.439	25.815	341.233											1	187.067	1710.59	151.051	1984.75	-94.935	449.484
					2	163.201	95.454	50.202	180.014	-24.278	391.775											2	167.703	1754.6	189.865	2319.62	-22.756	403.104
					3	190.921	110.324	49.403	198.271	94.063	458.175		r(core)									3	157.503	1732.75	1551.45	2189.79	30.284	378.464		r(core)
											397.061		198.53															410.351		205.175
1. Ex Max		2. Ex Max		3. Ex max													1. Ex Max		2. Ex Max		3. Ex max
					1. Ex Max																	1. Ex Max
							area	mean	min	max	angle	length												area	mean	min	max	angle	length
					From IM to HP	1	69.993	125.39	54.612	219.118	25.61	167.554										From IM to HP	1	91.632	2573.54	218.364	3089.67	29.254	219.944
					From IM to Ex	2	57.172	122.924	54.663	218.941	25.512	136.747										From IM to Ex	2	73.305	2543.2	965.418	3067.51	30.291	176.003
					From IM to OC	3	47.124	114.694	54.189	172.716	26.423	112.711										From IM to OC	3	63.624	2537.01	748.248	3057.06	30.026	152.479
					From IM to IC	4	39.674	114.659	54.029	183.779	26.734	94.841										From IM to IC	4	52.386	2551.34	399.382	3032.59	30.509	125.722
					From IM to Cx	5	27.893	105.109	53.258	159.5	28.252	66.389										From IM to Cx	5	17.808	2041.53	1684.03	2981.42	32.213	42.51
					From IM to GCW	6	2.772	71.613	60.44	89.75	13.57	6.209	r(cortex)	cortex thickness								From IM to GCW	6	2.42	1846.48	1720	1946.6	29.476	5.493	r(cortex)
													287.056	88.5253																251.952
					2. Ex Max																	2. Ex Max
							area	mean	min	max	angle	length												area	mean	min	max	angle	length
					From IM to HP	1	73.804	145.94	60.015	238.927	-23.305	176.752										From IM to HP	1	92.323	2599.21	1859	3013.5	-126.999	221.789
					From IM to Ex	2	61.85	137.949	59.138	233.165	-25.882	148.275	r(core)/r (cortex)									From IM to Ex	2	77.628	2567.21	1859	3047.72	-125.27	186.143	r(core)/r (cortex)
					From IM to OC	3	57.519	134.505	58.984	217.886	-26.294	137.656	0.691609									From IM to OC	3	71.058	2550.75	1859	3030.72	-124.368	170.516	0.814343
					From IM to IC	4	46.084	132.68	58.273	198.906	-28.257	110.339										From IM to IC	4	59.82	2543.18	1859	3037.54	-124.496	143.533
					From IM to Cx	5	39.154	126.65	58.13	195.111	-28.56	93.595										From IM to Cx	5	23.686	2142.62	1859	2853.97	-125.39	56.36
					From IM to GCW	6	4.331	80.822	64.328	98.169	-13.173	10.046	r(cortex) / r (core)									From IM to GCW	6	3.285	1955.87	1859	2020.38	-101.31	7.421	r(cortex) / r (core)
													1.4459																	1.22798
					3. Ex Max																	3. Ex Max
							area	mean	min	max	angle	length												area	mean	min	max	angle	length
					From IM to HP	1	86.105	101.41	44.365	243.967	93.814	206.493										From IM to HP	1	82.123	2638.42	1956.69	3068	-130.641	197.267
					From IM to Ex	2	75.364	85.44	44.245	224.719	94.034	180.468										From IM to Ex	2	76.763	2606.53	1946.27	3026.3	-129.599	184.284
					From IM to OC	3	66.355	75.043	44.143	148.068	94.123	159.205										From IM to OC	3	65.352	2589.69	1952.71	3017.32	-127.341	156.637
					From IM to IC	4	53.361	66.888	43.847	124.515	94.57	127.982										From IM to IC	4	50.83	2589.91	1961.92	3055.57	-125.128	121.761
					From IM to Cx	5	44.179	61.81	43.361	96.304	95.542	105.592										From IM to Cx	5	17.462	2142.75	1963.66	2527.5	-123.132	41.46
					From IM to GCW	6	2.945	66.791	51.445	79.047	80.838	6.535										From IM to GCW	6	3.804	1980.92	1937.24	2036.36	-99.689	8.647
Folder:	glgc samples																Folder:	JIR WT
Name image:	glgc135849-adj c				Total Diameter	area	mean	min	max	angle	length						Name image:	WT JIR135858				Total Diameter	area	mean	min	max	angle	length
					1	259.739	50.403	6.027	183.499	28.846	627.613											1	343.306	1951.04	1400.79	2865.45	-81.787	820.126
		Whole spore		spore core	2	353.163	48.135	2.365	170.949	-87.43	853.184								Whole spore		spore core	2	261.55	1939.71	1460.77	2854.53	-22.029	624.687
					3	320.482	48.813	5.095	211.246	-22.825	774.167											3	343.656	1979.01	1469.88	2991.83	41.032	820.91
					Core Diameter	area	mean	min	max	angle	length											Core Diameter	area	mean	min	max	angle	length
					1	108.824	26.162	5.796	53.536	29.107	262.759											1	127.099	1723.52	1543.94	1941.51	-24.444	303.34
					2	144.756	19.743	1.387	51.518	-86.132	349.503											2	169.815	1784.95	1512.8	2282.43	41.236	405.612
					3	126.961	16.174	5.175	34.819	-26.461	306.344		r(core)									3	172.966	1791.26	1407.7	2436.09	-82.494	413.164		r(core)
											306.202		153.101															374.039		187.019
1. Ex Max		2. Ex Max		3. Ex max													1. Ex Max		2. Ex Max		3. Ex max
					1. Ex Max																	1. Ex Max
							area	mean	min	max	angle	length												area	mean	min	max	angle	length
					From IM to HP	1	83.842	58.708	15.916	137.398	28.61	202.138										From IM to HP	1	52.17	2065.72	1506.15	2725.38	-24.492	124.141
					From IM to Ex	2	64.678	42.196	16.033	101.714	28.095	155.91										From IM to Ex	2	46.043	2003.83	1509.57	2452.65	-27.102	109.75
					From IM to OC	3	54.241	37.227	15.85	64.755	27.172	130.888										From IM to OC	3	40.44	1954.2	1519.28	2441.62	-27.846	96.297
					From IM to IC	4	45.172	33.06	16.079	62.19	25.834	108.69										From IM to IC	4	26.785	1829.01	1518.59	2238.8	-27.995	63.734
1. Ex min		2. Ex Min		3. Ex Min	From IM to Cx	5	30.97	25.565	16.58	40.171	25.923	74.278										From IM to Cx	5	17.332	1650.25	1497.88	2043	-31.165	40.83
					From IM to GCW	6	3.422	21.138	14.064	26.367	40.764	7.919	r(cortex)	cortex thickness								From IM to GCW	6	3.151	1560.76	1535.09	1621	-59.621	7.033	r(cortex)	cortex thickness
													241.633	88.532																235.123	48.104
					2. Ex Max																	2. Ex Max
							area	mean	min	max	angle	length												area	mean	min	max	angle	length
					From IM to HP	1	68.442	76.218	23.02	183.766	-150.736	165.009										From IM to HP	1	68.276	2106.61	1545.57	2793.44	155.41	162.89
					From IM to Ex	2	60.058	64.421	20.07	126.65	-149.149	144.79	r(core)/r (cortex)									From IM to Ex	2	55.846	1998.82	1546.25	2569.47	156.541	132.956	r(core)/r (cortex)
					From IM to OC	3	51.161	58.932	19.758	97.238	-149.168	123.082	0.63361									From IM to OC	3	51.645	1955.2	1533.65	2416.25	158.361	123.111	0.79541
					From IM to IC	4	42.434	54.539	18.941	85.764	-148.598	102.015										From IM to IC	4	36.764	1863.74	1522.05	2272.56	157.053	87.465
					From IM to Cx	5	34.221	50.133	20.946	76.906	-149.381	82.434										From IM to Cx	5	20.133	1661.77	1535.34	1911.5	158.058	47.589
					From IM to GCW	6	3.422	31.511	25.884	42.715	-163.443	7.984	r(cortex) / r (core)									From IM to GCW	6	3.676	1694.22	1635.32	1742.69	160.641	8.204	r(cortex) / r (core)
													1.57826																	1.25721
					3. Ex Max																	3. Ex Max
							area	mean	min	max	angle	length												area	mean	min	max	angle	length
					From IM to HP	1	88.633	51.115	3.63	131.126	63.435	213.663										From IM to HP	1	71.427	2139.84	1556.44	2866.79	-11.061	170.106
					From IM to Ex	2	77.34	42.317	5.349	107.981	61.476	186.671										From IM to Ex	2	62.324	2047.81	1540.24	2753.38	-11.627	148.443
					From IM to OC	3	75.287	40.261	4.992	99.25	61.947	181.629										From IM to OC	3	50.419	1946.81	1541.82	2335.63	-11.349	120.131
					From IM to IC	4	61.769	33.363	3.615	73.554	63.328	148.825										From IM to IC	4	35.188	1865.9	1547.07	2322.06	-9.345	83.747
					From IM to Cx	5	45.172	23.825	3.46	56.937	64.457	108.884										From IM to Cx	5	23.634	1700.68	1563.84	2133.72	-10.132	55.893
					From IM to GCW	6	4.62	7.805	3.53	12.171	70.866	10.727										From IM to GCW	6	3.851	1690.27	1613.04	1792.98	-6.953	8.641
Folder:	glgc samples																Folder:	JIR WT
Name image:	glgc135845-adj c				Total Diameter	area	mean	min	max	angle	length						Name image:	WT JIR135861				Total Diameter	area	mean	min	max	angle	length
					1	356.597	1216.18	0	1809.84	92.01	855.526											1	321.7	2399.16	1519.07	3524.78	-31.012	771.528
		Whole spore		spore core	2	510.938	1254.76	0	1790.97	35.83	1225.7								Whole spore		spore core	2	324.825	2434.95	1555.6	3823.77	19.394	779.214
					3	459.549	1182.03	0	1733.33	-32.357	1102.42											3	349.998	2496.14	1602.65	3450.18	-83.933	839.701
					Core Diameter	area	mean	min	max	angle	length											Core Diameter	area	mean	min	max	angle	length
					1	138.889	1104.05	534.25	1337.01	92.798	332.897											1	166.666	2534.76	1531.07	3542.95	-32.563	399.461
					2	173.09	1128.42	0	1381.19	-143.82												2	172.742	2619.23	1548.51	3823.83	19.638	414.085
					3	181.597	1031.77	0	1362.55	147.907			r(core)									3	181.423	2708.65	1576.59	3466.73	-83.951	434.921		r(core)
											332.897		166.448															416.156		208.078
1. Ex Max		2. Ex Max		3. Ex max													1. Ex Max		2. Ex Max		3. Ex max
					1. Ex Max																	1. Ex Max
						area	mean	min	max	angle	length													area	mean	min	max	angle	length
					From IM to HP	1	116.493	1348.82	0	1807.16	92.311	278.977										From IM to HP	1	74.826	2014.47	1522.59	2613.4	-27.994	179.314
					From IM to Ex	2	78.472	1199.61	0	1619.4	93.113	187.986										From IM to Ex	2	66.84	1959.56	1535.87	2444.4	-29.606	159.824
					From IM to OC	3	68.75	1153.29	0	1492.74	94.866	164.551										From IM to OC	3	57.812	1925.08	1566.14	2284.53	-31.466	138.49
					From IM to IC	4	54.688	1100.73	0	1372.68	95.029	130.712										From IM to IC	4	48.611	1898.6	1542.41	2315.16	-28.217	116.324
1. Ex min		2. Ex Min		3. Ex Min	From IM to Cx	5	39.41	1033.84	0	1243.26	94.69	94.274										From IM to Cx	5	30.208	1759.69	1538.19	2154.5	-31.249	71.887
					From IM to GCW	6	2.951	736.211	0	1075.38	70.463	6.853	r(cortex)	cortex thickness								From IM to GCW	6	1.562	1672.4	1631.25	1724	145.305	3.294	r(cortex)	cortex thickness
													270.498	104.049																268.501	60.4227
					2. Ex Max																	2. Ex Max
						area	mean	min	max	angle	length													area	mean	min	max	angle	length
					From IM to HP	1	110.938	1177.97	839.425	1657.43	-4.047	265.662										From IM to HP	1	73.784	1997.34	1546.56	2723.89	-0.541	176.674
					From IM to Ex	2	92.535	1104.2	838.006	1594.55	-4.795	221.818	r(core)/r (cortex)									From IM to Ex	2	65.451	1928.21	1553.58	2400.73	-1.144	156.489	r(core)/r (cortex)
					From IM to OC	3	85.938	1073.11	837.786	1494.14	-5.173	205.629	0.615341									From IM to OC	3	58.507	1882.7	1542.41	2269.01	-1.622	139.847	0.774963
					From IM to IC	4	71.354	1022.32	841.149	1350.8	-5.815	170.67										From IM to IC	4	41.493	1803.31	1554.68	2153.45	-1.327	98.985
					From IM to Cx	5	53.125	946.213	841.094	1164.67	-7.812	127.222										From IM to Cx	5	25.521	1655.03	1548.06	1831.19	0.197	60.625
					From IM to GCW	6	4.861	881.8	861.904	912.633	-5.389	11.091	r(cortex) / r (core)									From IM to GCW	6	2.083	1662.62	1594.93	1722.88	177.274	4.38	r(cortex) / r (core)
													1.62511																	1.29038
					3. Ex Max																	3. Ex Max
						area	mean	min	max	angle	length													area	mean	min	max	angle	length
					From IM to HP	1	114.583	1363.74	0	1844.52	93.918	274.391										From IM to HP	1	64.409	2356.97	1689.24	2906.77	112.548	154.295
					From IM to Ex	2	74.653	1203.16	0	1600.69	95.691	178.588										From IM to Ex	2	56.597	2294.05	1689.98	2775.95	112.505	135.529
					From IM to OC	3	69.271	1179.48	0	1539.66	95.689	166.026										From IM to OC	3	53.472	2270.28	1679.35	2772.82	113.101	127.969
					From IM to IC	4	59.549	1155.98	0	1383.45	97.135	142.562										From IM to IC	4	34.201	2071.41	1661.12	2635.66	114.274	81.588
					From IM to Cx	5	38.021	1074	0	1234.87	95.671	90.652										From IM to Cx	5	20.486	1873.36	1687.13	2170.42	109.209	48.756
					From IM to GCW	6	3.993	853.035	0	1125.41	83.367	9.019										From IM to GCW	6	1.91	1805.65	1736	1866.57	117.897	4.007
Folder:	glgc samples																Folder:	JIR WT
Name image:	glgc135844-adj c				Total Diameter	area	mean	min	max	angle	length						Name image:	WT JIR135863				Total Diameter	area	mean	min	max	angle	length
					1	297.222	1123.44	794.276	1661.7	29.396	713.058											1	322.948	2089.1	1541.83	3259.72	-90.094	769.812
		Whole spore		spore core	2	504.514	1149.75	840.029	1551.87	-39.51	1210.29								Whole spore		spore core	2	408.563	2120.39	1486.22	3419.54	132.383	974.066
					3	503.646	1152.93	831.956	1530.84	-82.641	1208.5											3	430.539	2090.18	1533.63	3215.45	39.581	1026.56
					Core Diameter	area	mean	min	max	angle	length											Core Diameter	area	mean	min	max	angle	length
					1	130.382	1075	862.84	1304.15	27.83	312.38											1	176.329	1813.39	1578.51	2302.85	-90.686	420.156
					2	196.354	1111.8	869.611	1392.39	-38.422												2	215.533	1776.04	1512.27	2757.1	132.519	513.69
					3	172.049	1130.22	922.599	1324.11	-82.861			r(core)									3	215.709	1779.51	1511.74	2520.77	39.339	513.936		r(core)
											312.38		156.19															482.594		241.297
1. Ex Max		2. Ex Max		3. Ex max													1. Ex Max		2. Ex Max		3. Ex max
					1. Ex Max																	1. Ex Max
							area	mean	min	max	angle	length												area	mean	min	max	angle	length
					From IM to HP	1	77.778	1093.11	783.522	1419.9	26.737	186.153										From IM to HP	1	90.538	2190.62	1418.12	2925.84	-26.715	215.451
					From IM to Ex	2	56.076	1001.27	790.535	1306.6	24.297	134.176										From IM to Ex	2	67.859	2026.15	1422.83	2851.05	-29.329	161.353
					From IM to OC	3	50.868	977.421	790.387	1192.4	24.33	121.865										From IM to OC	3	60.3	1952.07	1421.88	2545.77	-29.901	143.408
					From IM to IC	4	38.194	942.164	790.223	1140.71	23.577	91.151										From IM to IC	4	46.06	1803.69	1419.33	2301.52	-31.831	109.311
1. Ex min		2. Ex Min		3. Ex Min	From IM to Cx	5	23.438	861.719	784.091	1017.89	26.852	55.809										From IM to Cx	5	33.051	1654.04	1443.82	2221.3	-33.902	78.554
					From IM to GCW	6	2.778	824.189	782.242	845.61	39.56	6.215	r(cortex)	cortex thickness								From IM to GCW	6	2.461	1525.8	1473.89	1595.63	135	5.633	r(cortex)	cortex thickness
													215.804	59.614																324.437	83.1397
					2. Ex Max																	2. Ex Max
							area	mean	min	max	angle	length												area	mean	min	max	angle	length
					From IM to HP	1	75	1209	879.898	1566	-152.186	179.487										From IM to HP	1	76.825	2072.32	1409.06	2868.55	-28.327	182.91
					From IM to Ex	2	59.375	1135.04	885.797	1530.01	-150.619	142.255	r(core)/r (cortex)									From IM to Ex	2	65.398	1957.6	1414.02	2802.36	-29.429	155.735	r(core)/r (cortex)
					From IM to OC	3	49.479	1091.71	870.803	1330.88	-150.318	118.221	0.723759									From IM to OC	3	60.124	1912	1425.37	2565.91	-30.589	142.954	0.743741
					From IM to IC	4	35.069	1045.23	877.145	1289.13	-148.645	83.679										From IM to IC	4	43.775	1752.65	1418.23	2370.58	-33.658	104.021
					From IM to Cx	5	25	982.485	878.236	1183.88	-147.253	59.696										From IM to Cx	5	36.391	1650.75	1401.69	2299.68	-35.505	86.272
					From IM to GCW	6	5.382	956.69	909	996.74	-144.462	12.545	r(cortex) / r (core)									From IM to GCW	6	2.461	1542.08	1492.69	1576.22	177.709	5.245	r(cortex) / r (core)
													1.38168																	1.34455
					3. Ex Max																	3. Ex Max
							area	mean	min	max	angle	length												area	mean	min	max	angle	length
					From IM to HP	1	71.007	1199.87	883.399	1579.37	-154.754	169.986										From IM to HP	1	75.067	2257.07	1717.34	3086.09	-111.501	178.457
					From IM to Ex	2	59.896	1142.38	883.289	1472.24	-153.099	143.204										From IM to Ex	2	62.234	2115.89	1732.36	2964.25	-111.003	147.987
					From IM to OC	3	51.042	1095.89	881.395	1344.39	-151.991	121.998										From IM to OC	3	52.565	2022.13	1730.1	2612.76	-110.747	124.869
					From IM to IC	4	37.674	1058.69	865.61	1323.99	-151.125	90.168										From IM to IC	4	43.775	1949.18	1722.08	2423.4	-109.894	104.117
					From IM to Cx	5	26.562	990.783	864.415	1280.01	-150.653	63.337										From IM to Cx	5	35.688	1865.93	1711.66	2223.99	-108.345	84.593
					From IM to GCW	6	3.819	946.319	917.644	988.07	-136.909	8.844										From IM to GCW	6	2.461	1819.52	1759.39	1896	-116.565	5.625
BATCH 2																	BATCH 2
Folder:	glgc2>2024_04_03																Folder:	JIR>2024_04_03
Name image:	glgc136345				Total Diameter	area	mean	min	max	angle	length						Name image:	JIR136360				Total Diameter	area	mean	min	max	angle	length
					1	0.0005183	2552.7	1619.87	4157.66	-80.099	1.096											1	350	972.022	536.553	1707.17	121.608	839.539
		Whole spore		spore core	2	0.0005756	2492.09	1308.02	4940.8	49.153	1.218								Whole spore		spore core	2	353.472	968.375	561.733	1517.62	-15.46	847.974
					3	0.0005598	2426.92	1676.17	4672.34	-23.928	1.185											3	340.625	978.844	438.828	1650.82	-113.153	817.055
					Core Diameter	area	mean	min	max	angle	length											Core Diameter	area	mean	min	max	angle	length
					7	246.904	2090.36	1345.79	2718.45	-132.973	297.962											1	175.174	970.845	582.622	1448.8	116.336	419.825
					8	276.052	2084.57	1732.68	2519.92	-25.036	333.168											2	181.25	1002.82	601.204	1471.33	-16.715	434.614
					9	241.246	2169.46	1613.73	2856.11	100.447	291.162		r(core)									3	170.312	1014.92	475.787	1456.04	-126.659	408.253		r(core)
											307.43		153.715															420.897		210.449
1. Ex Max		2. Ex Max		3. Ex max													1. Ex Max		2. Ex Max		3. Ex max
					1. Ex Max																	1. Ex Max
							area	mean	min	max	angle	length												area	mean	min	max	angle	length
					From IM to HP	1	78.358	2917.79	1768.35	4102.15	80.91	188.705										From IM to HP	1	67.361	994.882	595.547	1695.75	-59.265	161.424
					From IM to Ex	2	56.411	2549.44	1760.66	3665.62	82.192	135.626										From IM to Ex	2	54.514	859.971	594.582	1413.05	-59.539	130.272
					From IM to OC	3	50.581	2427.41	1756.65	3120.55	83.056	121.596										From IM to OC	3	50	819.748	592.951	1137.39	-59.995	119.566
					From IM to IC	4	40.636	2402.16	1751.37	2990.14	83.553	97.719										From IM to IC	4	42.188	803.773	593.944	1070.85	-61.267	100.975
1. Ex min		2. Ex Min		3. Ex Min	From IM to Cx	5	30.692	2361.75	1743.5	3025.63	84.369	73.855					1. Ex min		2. Ex Min		3. Ex Min	From IM to Cx	5	25.521	703.089	593.036	879.919	-61.939	60.674
					From IM to GCW	6	1.715	2177.06	2076.96	2281.67	135	3.806	r(cortex)	cortex thickness								From IM to GCW	6	2.951	662.742	615.897	744.303	-69.228	6.462	r(cortex)	cortex thickness
													218.048	64.3323																269.027	58.5787
					2. Ex Max																	2. Ex Max
							area	mean	min	max	angle	length												area	mean	min	max	angle	length
					From IM to HP	1	84.53	2833.89	1826	4440	-179.301	203.742										From IM to HP	1	51.736	840.899	578.433	1033.81	-14.528	123.748
					From IM to Ex	2	59.84	2343.02	1780.87	3291.67	-179.918	143.892	r(core)/r (cortex)									From IM to Ex	2	46.007	833.445	578.285	1048.9	-15.692	110.147	r(core)/r (cortex)
					From IM to OC	3	49.038	2259.15	1826	2819.68	178.892	117.827	0.704962									From IM to OC	3	40.972	815.939	575.86	1053.85	-16.968	97.799	0.782258
					From IM to IC	4	35.15	2121.74	1795.4	2839.32	-179.859	84.265										From IM to IC	4	30.729	784.102	590.91	1020.6	-20.804	73.322
					From IM to Cx	5	28.463	2042.5	1826	2403	179.129	68.124										From IM to Cx	5	18.056	704.349	588.659	908.544	-25.691	42.77
					From IM to GCW	6	3.772	2202.41	1787.86	2446	-8.13	8.784	r(cortex) / r (core)									From IM to GCW	6	3.993	634.624	598.907	679.841	-22.521	9.247	r(cortex) / r (core)
													1.41852																	1.27835
					3. Ex Max																	3. Ex Max
							area	mean	min	max	angle	length												area	mean	min	max	angle	length
					From IM to HP	1	76.986	2915.25	1705.9	3861.15	94.604	185.692										From IM to HP	1	65.625	699.508	407.81	1079.17	53.403	157.252
					From IM to Ex	2	48.524	2616.64	1784.31	3867.9	97.958	116.651										From IM to Ex	2	58.16	669.621	389.76	1065.57	53.147	139.292
					From IM to OC	3	38.064	2453.88	1782.6	3198.93	101.106	91.359										From IM to OC	3	49.306	615.521	401.58	856.779	52.907	117.793
					From IM to IC	4	30.177	2400.11	1782.25	3278.31	106.058	72.605										From IM to IC	4	36.632	566.277	401.725	858.945	53.321	87.542
					From IM to Cx	5	21.261	2155.5	1795.78	2446.26	111.672	51.018										From IM to Cx	5	30.382	516.374	402.906	740.069	52.965	72.292
					From IM to GCW	6	5.83	1990.44	1817.03	2146.16	-101.31	13.724										From IM to GCW	6	4.167	486.286	448	519.933	68.429	9.633
Folder:	glgc2>2024_04_03																Folder:	JIR>2024_04_03
Name image:	glgc136346				Total Diameter	area	mean	min	max	angle	length						Name image:	JIR136367				Total Diameter	area	mean	min	max	angle	length
					1	398.718	2558	611.071	4562	-132.748	950.659											1
		Whole spore		spore core	2	399.773	2693.56	6.667	4504.42	-81.806	953.127								Whole spore		spore core	2
					3	413.837	2772.3	172.946	4816.12	-23.525	986.383											3
					Core Diameter	area	mean	min	max	angle	length											Core Diameter	area	mean	min	max	angle	length
					1	187.053	1964.61	63.368	2945.18	-133.514	445.761											1	198.438	923.185	623.562	1217.54	-123.314	475.666
					2	199.535	2174	20.346	3161.43	-80.712	475.415											2	188.021	929.798	516.281	1260.6	-62.227	450.668
					3	202.348	2104.48	11.879	3301.3	-25.495	482.175		r(core)									3	186.285	950.435	378.899	1349.9	-2.726	446.756		r(core)
											467.784		233.892															457.697		228.848
1. Ex Max		2. Ex Max		3. Ex max													1. Ex Max		2. Ex Max		3. Ex max
					1. Ex Max																	1. Ex Max
							area	mean	min	max	angle	length												area	mean	min	max	angle	length
					From IM to HP	1	84.912	3118.67	1838.44	4482	-132.226	202.14										From IM to HP	1	104.861	894.791	533.523	1656.11	54.728	251.098
					From IM to Ex	2	71.903	2927.43	1838.08	4167.25	-131.919	171.02										From IM to Ex	2	89.41	801.442	514.544	1085	55.552	213.983
					From IM to OC	3	65.222	2844.7	1857.68	3870.67	-130.946	155.151										From IM to OC	3	69.618	774.649	513.523	1036.45	56.409	166.815
					From IM to IC	4	52.565	2729.15	1876.44	3864.84	-129.966	125.004										From IM to IC	4	49.653	741.357	517.286	1083.39	55.445	118.638
1. Ex min		2. Ex Min		3. Ex Min	From IM to Cx	5	33.93	2311.88	1886.88	3083.72	-129.71	80.392					1. Ex min		2. Ex Min		3. Ex Min	From IM to Cx	5	35.938	668.361	526.299	835.937	53.492	85.793
					From IM to GCW	6	3.164	1977.8	1838.95	2178	-132.614	7.122	r(cortex)	cortex thickness								From IM to GCW	6	3.125	625.294	556.405	690.457	33.232	7.223	r(cortex)	cortex thickness
													316.641	82.7487																319.29	90.4413
					2. Ex Max																	2. Ex Max
							area	mean	min	max	angle	length												area	mean	min	max	angle	length
					From IM to HP	1	90.186	3182.97	1740.58	4467.85	53.331	214.844										From IM to HP	1	108.333	942.355	564.692	1690.66	82.807	259.543
					From IM to Ex	2	74.188	2973.41	1740.84	4453.41	53.797	176.406	r(core)/r (cortex)									From IM to Ex	2	97.743	870.092	560.759	1473.24	81.452	234.059	r(core)/r (cortex)
					From IM to OC	3	67.332	2846.17	1744.01	4021.18	54.044	160.314	0.738667									From IM to OC	3	71.007	834.995	572.853	1194.84	80.342	170.12	0.716742
					From IM to IC	4	57.663	2755.07	1745.93	4031.73	54.095	136.917										From IM to IC	4	60.59	830.269	575.183	1188.58	80.145	144.846
					From IM to Cx	5	39.204	2358.22	1751.24	3664.07	54.553	92.901										From IM to Cx	5	37.5	719.167	558.086	922.25	78.063	89.647
					From IM to GCW	6	3.516	1912.77	1808.02	2119.18	73.443	8.092	r(cortex) / r (core)									From IM to GCW	6	3.472	676.991	614.25	741.313	53.427	8.042	r(cortex) / r (core)
													1.35379																	1.3952
					3. Ex Max																	3. Ex Max
							area	mean	min	max	angle	length												area	mean	min	max	angle	length
					From IM to HP	1	86.319	3011.82	1764.47	4744.11	68.459	205.552										From IM to HP	1	102.778	896.776	576.218	1655.3	113.962	246.221
					From IM to Ex	2	72.079	2791.67	1767.79	4099.93	67.666	171.571										From IM to Ex	2	93.75	832.91	575.515	1332.5	115.447	224.488
					From IM to OC	3	67.859	2760.63	1771.76	3782.5	67.134	161.314										From IM to OC	3	73.958	822.089	568.04	1104.39	114.243	177.074
					From IM to IC	4	55.026	2626.3	1768.67	3695.84	67.5	130.931										From IM to IC	4	58.854	822.34	579.057	1108.87	114.781	140.661
					From IM to Cx	5	31.644	2142.68	1800.68	2895.71	65.37	74.953										From IM to Cx	5	40.104	760.734	579.485	1000.12	115.619	95.884
					From IM to GCW	6	3.516	1960.81	1811.08	2107.74	73.443	8.092										From IM to GCW	6	2.951	804.644	713.909	883.391	91.848	6.462
Folder:	glgc2>2024_04_03
Name image:	glgc136348				Total Diameter	area	mean	min	max	angle	length
					1	569.376	1652.96	313.996	3025.67	50.351	1101.06
		Whole spore		spore core	2	564.302	1676.14	52.793	3192.37	-65.947	1091.66
					3	620.118	1583.66	290.484	2840.27	-13.605	1199.52
					Core Diameter	area	mean	min	max	angle	length
					1	204.302	1122.53	80.146	1424.86	49.618	394.838
					2	213.917	1158.69	13.617	1567.24	-66.801	413.247
					3	276.142	1245.17	666.556	1820.11	-13.431	533.968		r(core)
											447.351		223.675
1. Ex Max		2. Ex Max		3. Ex max
					1. Ex Max
							area	mean	min	max	angle	length
					From IM to HP	1	185.608	1957.59	1205.2	2699.49	80.049	358.876
					From IM to Ex	2	151.157	1864.96	1214.3	2432.2	79.645	291.824
					From IM to OC	3	131.394	1826.31	1209.41	2286.5	79.857	253.83
					From IM to IC	4	106.558	1814.48	1184.24	2235.84	80.975	205.902
1. Ex min		2. Ex Min		3. Ex Min	From IM to Cx	5	77.448	1735.94	1188.19	2288.24	81.729	149.091
					From IM to GCW	6	4.273	1432.95	1382.6	1487.9	55.784	7.812	r(cortex)	cortex thickness
													370.892	147.217
					2. Ex Max
							area	mean	min	max	angle	length
					From IM to HP	1	142.344	1888.64	374.861	2938.32	-58.371	274.94
					From IM to Ex	2	122.314	1751.99	623.006	2595.26	-58.413	236.294	r(core)/r (cortex)
					From IM to OC	3	110.297	1707.73	399.265	2143.51	-58.989	213.148	0.603074
					From IM to IC	4	89.466	1711.01	540.218	2283.38	-60.479	172.523
					From IM to Cx	5	64.629	1609.05	401.866	2210.25	-60.299	124.64
					From IM to GCW	6	5.341	1250.81	1188.44	1307.29	-64.093	10.054	r(cortex) / r (core)
													1.65817
					3. Ex Max
							area	mean	min	max	angle	length
					From IM to HP	1	171.187	1801.29	1059	2899.09	3.493	330.837
					From IM to Ex	2	152.759	1703.6	1059	2319.15	3.968	295.013
					From IM to OC	3	131.127	1648.1	1059	2021.07	4.273	253.151
					From IM to IC	4	111.899	1639.51	1059	2017.44	4.599	215.934
					From IM to Cx	5	87.062	1583.97	1059	1986.65	5.386	167.92
					From IM to GCW	6	7.478	1163.79	1059	1251.24	7.524	13.814
Folder:
Name image:					Total Diameter	area	mean	min	max	angle	length
					1	0.0004846	1989.79	1231.4	3068.39	45.952	1.025
		Whole spore		spore core	2	0.0005647	1918.37	1195.72	2753.05	-48.366	1.195
					3	0.0004683	2001.07	863.806	3062.47	-1.298	0.991
					Core Diameter	area	mean	min	max	angle	length
					1	251.522	1970.65	1161.24	2554.05	44.107	489.124
					2	293.706	1990.32	1218.79	2495.21	-50.689	571.393
					3	257.322	2040.49	1154.46	2648.25	-0.881	500.691		r(core)
											520.403		260.201
1. Ex Max		2. Ex Max		3. Ex max
					1. Ex Max
							area	mean	min	max	angle	length
					From IM to HP	1	186.928	1889.08	1280.69	2756.48	-50.505	363.3
					From IM to Ex	2	147.907	1738.71	1280.94	2143.48	-50.437	287.398
					From IM to OC	3	117.588	1754.27	1264.78	2344.57	-51.29	228.663
					From IM to IC	4	100.978	1740.56	1295.97	2229.2	-51.059	196.068
1. Ex min		2. Ex Min		3. Ex Min	From IM to Cx	5	83.841	1689.33	1309.2	2036.69	-49.997	162.55
					From IM to GCW	6	4.218	1601.9	1545	1689.23	-80.218	7.555	r(cortex)	cortex thickness
													411.164	150.962
					2. Ex Max
							area	mean	min	max	angle	length
					From IM to HP	1	151.335	1962.33	1440.08	2905.05	-120.123	294.149
					From IM to Ex	2	121.806	1789.35	1427.78	2654	-119.236	236.546	r(core)/r (cortex)
					From IM to OC	3	94.914	1783.79	1531.15	2148.07	-119.567	184.186	0.632841
					From IM to IC	4	80.94	1779.52	1542.77	2160.61	-119.327	157.25
					From IM to Cx	5	64.067	1723.16	1513.83	2062.26	-121.329	124.43
					From IM to GCW	6	6.591	1722.72	1620	1825.5	-90	12.323	r(cortex) / r (core)
													1.58018
					3. Ex Max
							area	mean	min	max	angle	length
					From IM to HP	1	165.308	1721.76	1178.38	2638.76	-75.797	321.238
					From IM to Ex	2	143.953	1614.26	1175.52	2283.75	-75.658	279.833
					From IM to OC	3	120.488	1629.05	1163.88	2318.82	-75.141	234.273
					From IM to IC	4	101.769	1601.41	1159.18	2303.39	-75.097	197.659
					From IM to Cx	5	85.422	1552.23	1174.64	2039.75	-74.932	165.907
					From IM to GCW	6	4.482	1365.33	1305.47	1453	-68.199	8.295
																								f
